# Supplementary material for: ﻿A new species of the genus Scorpiops Peters, 1861, subgenus Euscorpiops Vachon, 1980 from Thailand (Scorpiones, Scorpiopidae)
Source: Zookeys. 2024 Mar 6;1193:161–70. doi: 10.3897/zookeys.1193.113398 (PMC10938058; doi:10.3897/zookeys.1193.113398)
Supplement: XML Treatment for Scorpiops (Euscorpiops) krachan [file zookeys.1193.113398-treatment1.xml]

<!DOCTYPE tp:taxon-treatment
  PUBLIC "-//TaxonX//DTD Taxonomic Treatment Publishing DTD v0 20100105//EN" "tax-treatment-NSO.dtd">
<tp:taxon-treatment xmlns:tp="http://www.plazi.org/taxpub"><tp:treatment-meta><kwd-group><label>Taxon classification</label><kwd>
              <named-content content-type="kingdom">Animalia</named-content>
            </kwd><kwd>
              <named-content content-type="order">Scorpiones</named-content>
            </kwd><kwd>
              <named-content content-type="family">Scorpiopidae</named-content>
            </kwd></kwd-group><mixed-citation publication-type="journal"><person-group><name><surname>Nawanetiwong</surname><given-names>Wasin</given-names></name><name><surname>Košulič</surname><given-names>Ondřej</given-names></name><name><surname>Warrit</surname><given-names>Natapot</given-names></name><name><surname>Lourenço</surname><given-names>Wilson R.</given-names></name><name><surname>Ythier</surname><given-names>Eric</given-names></name></person-group><article-title>﻿A new species of the genus <italic><tp:taxon-name><tp:taxon-name-part taxon-name-part-type="genus" reg="Scorpiops">Scorpiops</tp:taxon-name-part></tp:taxon-name></italic> Peters, 1861, subgenus <italic><tp:taxon-name><tp:taxon-name-part taxon-name-part-type="genus" reg="Scorpiops"/><tp:taxon-name-part taxon-name-part-type="subgenus" reg="Euscorpiops">Euscorpiops</tp:taxon-name-part></tp:taxon-name></italic> Vachon, 1980 from Thailand (<tp:taxon-name><tp:taxon-name-part taxon-name-part-type="order">Scorpiones</tp:taxon-name-part></tp:taxon-name>, <tp:taxon-name><tp:taxon-name-part taxon-name-part-type="family">Scorpiopidae</tp:taxon-name-part></tp:taxon-name>)</article-title><source>Zookeys</source><day>06</day><month>03</month><year>2024</year><volume>1193</volume><fpage>161</fpage><lpage>170</lpage><pub-id pub-id-type="doi">10.3897/zookeys.1193.113398</pub-id></mixed-citation></tp:treatment-meta><tp:nomenclature><label>﻿</label><tp:taxon-name><object-id xmlns:xlink="http://www.w3.org/1999/xlink" content-type="arpha" xlink:type="simple">1582763A-3DFB-57E1-89DE-A9C1C154D5FA</object-id><tp:taxon-name-part taxon-name-part-type="genus" reg="Scorpiops">Scorpiops</tp:taxon-name-part> (<tp:taxon-name-part taxon-name-part-type="subgenus" reg="Euscorpiops">Euscorpiops</tp:taxon-name-part>) <tp:taxon-name-part taxon-name-part-type="species" reg="krachan">krachan</tp:taxon-name-part><object-id xmlns:xlink="http://www.w3.org/1999/xlink" content-type="zoobank" xlink:type="simple">https://zoobank.org/53269528-C6AC-44AE-AB99-FF60D486DF8E</object-id></tp:taxon-name><tp:taxon-authority>Nawanetiwong, Košulič, Warrit, Lourenço &amp; Ythier</tp:taxon-authority><tp:taxon-status xmlns:xlink="http://www.w3.org/1999/xlink" xlink:type="simple">sp. nov.</tp:taxon-status><xref ref-type="fig" rid="F1">Figs 1</xref><xref ref-type="fig" rid="F2">, 2</xref><xref ref-type="fig" rid="F3">, 3</xref></tp:nomenclature><tp:treatment-sec sec-type="type locality" id="SECID0EMKAC"><title>Type locality.</title><p>Thailand, Phetchaburi Province: Kaeng Krachan National Park, Ban Krang Campsite, <named-content xmlns:xlink="http://www.w3.org/1999/xlink" content-type="dwc:verbatimCoordinates" xlink:type="simple"><named-content content-type="geo-json" specific-use="{&#34;type&#34;:&#34;Point&#34;,&#34;coordinates&#34;:[99.453933,12.799500]}" id="NCID0EVKAC" xlink:type="simple">12°47.970'N, 99°27.236'E</named-content></named-content>, 324 m a.s.l., wet secondary forest (cloud-forest), 14 Nov. 2022, O. Košulič leg.</p><fig id="F1" position="float" orientation="portrait"><object-id xmlns:xlink="http://www.w3.org/1999/xlink" content-type="doi" xlink:type="simple">10.3897/zookeys.1193.113398.figure1</object-id><object-id xmlns:xlink="http://www.w3.org/1999/xlink" content-type="arpha" xlink:type="simple">8F687AB6-A7D4-5C10-B168-736C6341235A</object-id><label>Figure 1.</label><caption><p><tp:taxon-name><tp:taxon-name-part taxon-name-part-type="genus" reg="Scorpiops">Scorpiops</tp:taxon-name-part> (<tp:taxon-name-part taxon-name-part-type="subgenus" reg="Euscorpiops">Euscorpiops</tp:taxon-name-part>) <tp:taxon-name-part taxon-name-part-type="species" reg="krachan">krachan</tp:taxon-name-part></tp:taxon-name> sp. nov. <bold>A, B</bold> male holotype, habitus, dorsal <bold>A</bold> and ventral <bold>B</bold> aspects <bold>C, D</bold> female paratype, habitus, dorsal <bold>C</bold> and ventral <bold>D</bold> aspects. Scale bar 1 cm.</p></caption><graphic xmlns:xlink="http://www.w3.org/1999/xlink" xlink:href="zookeys-1193-161_article-113398__-g001.jpg" position="float" orientation="portrait" xlink:type="simple" id="oo_997429.jpg"><uri content-type="original_file" xlink:type="simple">https://binary.pensoft.net/fig/997429</uri></graphic></fig></tp:treatment-sec><tp:treatment-sec sec-type="Type specimen" id="SECID0EBMAC"><title>Type specimen.</title><p><bold><italic>Holotype</italic></bold>, ♂. Original label: almost same as designation in type locality, deposited at the Muséum national d’Histoire naturelle, Paris, France. • <bold><italic>Paratypes</italic></bold>: 1 ♀. same data as holotype; 2 ♂. Original label: Thailand: Phetchaburi Province, Kaeng Krachan National Park, Ban Krang Campsite, <named-content xmlns:xlink="http://www.w3.org/1999/xlink" content-type="dwc:verbatimCoordinates" xlink:type="simple"><named-content content-type="geo-json" specific-use="{&#34;type&#34;:&#34;Point&#34;,&#34;coordinates&#34;:[99.454167,12.799133]}" id="NCID0ESMAC" xlink:type="simple">12°47.948'N, 99°27.250'E</named-content></named-content>, 317 m a.s.l., wet secondary forest (cloud-forest), 14 Nov. 2022, O. Košulič leg., deposited at Department of Biology, Faculty of Science, Chulalongkorn University, Bangkok, Thailand (SCO-2022-005, SCO-2022-006).</p></tp:treatment-sec><tp:treatment-sec sec-type="etymology" id="SECID0EXMAC"><title>Etymology.</title><p>The specific name refers to the National Park of Kaeng Krachan where the new species was collected.</p></tp:treatment-sec><tp:treatment-sec sec-type="diagnosis" id="SECID0E3MAC"><title>Diagnosis.</title><p>The new species exhibits the general characteristics of the subgenus <tp:taxon-name><tp:taxon-name-part taxon-name-part-type="genus" reg="Scorpiops"/><tp:taxon-name-part taxon-name-part-type="subgenus" reg="Euscorpiops">Euscorpiops</tp:taxon-name-part></tp:taxon-name> (<xref ref-type="bibr" rid="B21">Vachon 1980</xref>; <xref ref-type="bibr" rid="B16">Soleglad and Sissom 2001</xref>). Total length of male and female 21.7–26.9 and 25.9 mm, respectively, defining the new species as very small in comparison to most other species of the subgenus. General coloration brownish yellow; female darker than male; chelicerae yellow without any variegated spots. Pectines with 6–7 and 5–5 teeth in male and female, respectively; two marginal and two middle lamellae present; fulcra present. Sexual dimorphism strongly marked, with male pedipalps markedly elongated; chela length/width ratio 4.5–5.1 in male, 3.0 in female. Chelal fingers straight in both sexes; movable fingers with two parallel longitudinal rows of granules almost fused, formed by a row of about 50 median granules and a row of 19–20 inner granules (4–5) and inner accessory granules (15); 7–8 outer granules are present. Annular ring conspicuous in both sexes; telson length/depth ratio 2.6–2.8 in male, 2.6 in female. Trichobothriotaxy of type C (<xref ref-type="bibr" rid="B20">Vachon 1974</xref>, <xref ref-type="bibr" rid="B21">1980</xref>); three trichobothria on femur (dorsal, internal, and external); patella with two dorsal, one internal, six ventral, and 16(15) external trichobothria; chelal manus with four ventral, two dorsal (<italic>Dt</italic>, <italic>Db</italic>), two internal (<italic>ib</italic>, <italic>it</italic>), one <italic>Est</italic>, five <italic>Et</italic>, one <italic>Esb</italic>, and three trichobothria in the <italic>Eb</italic> series; trichobothrium <italic>Eb<sub>3</sub></italic> located in distal half of manus, between trichobothria <italic>Dt</italic> and <italic>Est</italic>.</p></tp:treatment-sec><tp:treatment-sec sec-type="description" id="SECID0ETOAC"><title>Description.</title><p>Based on male holotype and female and male paratypes.</p></tp:treatment-sec><tp:treatment-sec sec-type="Coloration" id="SECID0EYOAC"><title>Coloration.</title><p>Basically yellowish to brownish yellow. Carapace brownish yellow, with paler zones posteriorly and on furrows. Tergites brownish yellow. Metasomal segments brownish yellow, darker in female; telson yellow; base of aculeus blackish and tip reddish. Chelicerae yellow, without any variegated spots; one blackish spot at the base of fixed finger; fingers brownish yellow, with reddish teeth. Pedipalps reddish brown to brownish, darker in female; fingers darker than chela manus, almost blackish. Legs yellow, intensely spotted with brownish. Venter yellow; coxapophysis, sternum and sternites markedly infuscated.</p></tp:treatment-sec><tp:treatment-sec sec-type="Morphology" id="SECID0E4OAC"><title>Morphology.</title><p>Carapace weakly granular, rather shagreened; furrows weakly deep. Median eyes anterior to the middle of carapace; three pairs of lateral eyes, the posterior one small in female and relictual in male. Sternum pentagonal, slightly longer than wide. Tergites weakly granulated, mostly shagreened; VII with five carinae, moderately marked; median carinae vestigial. Pectines large in male and reduced in female with a pectinal tooth count of 6-6 and 5-5, respectively; two marginal and two middle lamellae present; fulcra present. Sternites almost smooth and slightly punctated, with round spiracles; sternite VII with four vestigial carinae and some granulations, better marked in male. Metasomal segments I to V with 10-8-8-8-7 carinae; dorsal carinae on segments II–IV with several spinoid granules and one larger posterior spinoid granule; metasomal tegument weakly granulated; ventral carina on segment V with weakly marked spinoid granules. Telson vesicle with minute granulations, but largely smooth; annular ring conspicuous; telson length/depth ratio 2.6–2.8 in male, 2.6 in female. Setation moderate on metasomal segments and telson. Pedipalps: femur with dorsal internal, dorsal external, ventral internal and ventral external carinae moderately marked; tegument weakly granular. Patella with dorsal internal, dorsal external, ventral internal, ventral external, and external carinae weakly marked; one moderately to weakly marked spinoid granule present on internal aspect; tegument weakly granular. Chela with dorsal marginal, external secondary, ventral internal, and ventral carinae moderately marked; other carinae weak; tegument weakly granulated. Sexual dimorphism strongly marked with male pedipalps markedly elongated; chela length/width ratio 4.5–5.1 in male, 3.0 in female. Chelal fingers straight in both sexes; movable fingers with two parallel longitudinal rows of granules almost fused, formed by a row of about 50 median granules and a row of 19–20 inner granules (4–5) and inner accessory granules (15); 7–8 outer granules present. Cheliceral dentition as defined for the family (<xref ref-type="bibr" rid="B19">Vachon 1963</xref>); a few teeth on ventro-internal face of movable finger. Trichobothriotaxy of type C, as shown in Fig. <xref ref-type="fig" rid="F2">2</xref> (<xref ref-type="bibr" rid="B20">Vachon 1974</xref>, <xref ref-type="bibr" rid="B21">1980</xref>); three trichobothria on femur (dorsal, internal, and external); patella with two dorsal, one internal, six ventral, and 16(15) external trichobothria; chelal manus with four ventral, two dorsal (<italic>Dt</italic>, <italic>Db</italic>), two internal (<italic>ib</italic>, <italic>it</italic>), one <italic>Est</italic>, five <italic>Et</italic>, one <italic>Esb</italic>, and three trichobothria in the <italic>Eb</italic> series. Trichobothrium <italic>Eb<sub>3</sub></italic> distal in relation to <italic>Eb<sub>2</sub></italic> (<xref ref-type="bibr" rid="B20">Vachon 1974</xref>, <xref ref-type="bibr" rid="B21">1980</xref>), located in distal half of manus, between trichobothria <italic>Dt</italic> and <italic>Est</italic>. Legs tarsi with 4–5 long setae; tibial spurs absent.</p><fig id="F2" position="float" orientation="portrait"><object-id xmlns:xlink="http://www.w3.org/1999/xlink" content-type="doi" xlink:type="simple">10.3897/zookeys.1193.113398.figure2</object-id><object-id xmlns:xlink="http://www.w3.org/1999/xlink" content-type="arpha" xlink:type="simple">E3FCA736-720D-5558-BBCB-376B8F6F388E</object-id><label>Figure 2.</label><caption><p><tp:taxon-name><tp:taxon-name-part taxon-name-part-type="genus" reg="Scorpiops">Scorpiops</tp:taxon-name-part> (<tp:taxon-name-part taxon-name-part-type="subgenus" reg="Euscorpiops">Euscorpiops</tp:taxon-name-part>) <tp:taxon-name-part taxon-name-part-type="species" reg="krachan">krachan</tp:taxon-name-part></tp:taxon-name> sp. nov. Male holotype, trichobotrial pattern <bold>A–C</bold> chela, dorso-external <bold>A</bold> ventral <bold>B</bold> and external <bold>C</bold> aspects <bold>D</bold> femur, dorsal aspect <bold>E–G</bold> patella, dorsal <bold>E</bold> external <bold>F</bold> and ventral <bold>G</bold> aspects. Scale bars 2 mm.</p></caption><graphic xmlns:xlink="http://www.w3.org/1999/xlink" xlink:href="zookeys-1193-161_article-113398__-g002.jpg" position="float" orientation="portrait" xlink:type="simple" id="oo_997430.jpg"><uri content-type="original_file" xlink:type="simple">https://binary.pensoft.net/fig/997430</uri></graphic></fig></tp:treatment-sec><tp:treatment-sec sec-type="Morphometric values" id="SECID0EFCAE"><title>Morphometric values.</title><p>Male holotype and female paratype of <tp:taxon-name><tp:taxon-name-part taxon-name-part-type="genus" reg="Scorpiops">Scorpiops</tp:taxon-name-part> (<tp:taxon-name-part taxon-name-part-type="subgenus" reg="Euscorpiops">Euscorpiops</tp:taxon-name-part>) <tp:taxon-name-part taxon-name-part-type="species" reg="krachan">krachan</tp:taxon-name-part></tp:taxon-name> sp. nov. Total length including the telson 26.9/25.9. Carapace: length 4.2/4.1; anterior width 2.7/2.5; posterior width 4.2/4.2. Mesosoma length 8.6/9.8. Metasomal segments. I: length 1.3/1.2, width 1.7/1.5; II: length 1.6/1.4, width 1.5/1.3; III: length 1.8/1.6, width 1.4/1.2; IV: length 2.2/2.0, width 1.3/1.1; V: length, 3.6/2.9, width 1.1/1.0, depth 1.2/1.1. Telson length 3.6/2.9; vesicle: width 1.6/1.2, depth 1.3/1.1. Pedipalp: femur length 5.8/3.9, width 1.4/1.4; patella length 6.1/4.2, width 1.5/1.4; chela length 9.5/6.9, width 2.1/2.3, depth 1.8/1.9. Movable finger length 3.1/2.9.</p><fig id="F3" position="float" orientation="portrait"><object-id xmlns:xlink="http://www.w3.org/1999/xlink" content-type="doi" xlink:type="simple">10.3897/zookeys.1193.113398.figure3</object-id><object-id xmlns:xlink="http://www.w3.org/1999/xlink" content-type="arpha" xlink:type="simple">056B1B9D-BA0F-529D-86D8-24E8E8E8C95C</object-id><label>Figure 3.</label><caption><p><tp:taxon-name><tp:taxon-name-part taxon-name-part-type="genus" reg="Scorpiops">Scorpiops</tp:taxon-name-part></tp:taxon-name> (<tp:taxon-name><tp:taxon-name-part taxon-name-part-type="genus" reg="Scorpiops"/><tp:taxon-name-part taxon-name-part-type="subgenus" reg="Euscorpiops">Euscorpiops</tp:taxon-name-part></tp:taxon-name>) <tp:taxon-name><tp:taxon-name-part taxon-name-part-type="genus" reg="Scorpiops"/><tp:taxon-name-part taxon-name-part-type="subgenus" reg="Euscorpiops"/><tp:taxon-name-part taxon-name-part-type="species" reg="krachan">krachan</tp:taxon-name-part></tp:taxon-name> sp. nov., alive with pre-juveniles (instar I).</p></caption><graphic xmlns:xlink="http://www.w3.org/1999/xlink" xlink:href="zookeys-1193-161_article-113398__-g003.jpg" position="float" orientation="portrait" xlink:type="simple" id="oo_997431.jpg"><uri content-type="original_file" xlink:type="simple">https://binary.pensoft.net/fig/997431</uri></graphic></fig></tp:treatment-sec><tp:treatment-sec sec-type="Relationships" id="SECID0EBEAE"><title>Relationships.</title><p>The most similar species seem to be <tp:taxon-name><tp:taxon-name-part taxon-name-part-type="genus" reg="Scorpiops">Scorpiops</tp:taxon-name-part> (<tp:taxon-name-part taxon-name-part-type="subgenus" reg="Euscorpiops">Euscorpiops</tp:taxon-name-part>) <tp:taxon-name-part taxon-name-part-type="species" reg="phatoensis">phatoensis</tp:taxon-name-part></tp:taxon-name> and <tp:taxon-name><tp:taxon-name-part taxon-name-part-type="genus" reg="Scorpiops">Scorpiops</tp:taxon-name-part> (<tp:taxon-name-part taxon-name-part-type="subgenus" reg="Euscorpiops">Euscorpiops</tp:taxon-name-part>) <tp:taxon-name-part taxon-name-part-type="species" reg="dunlopi">dunlopi</tp:taxon-name-part></tp:taxon-name>, both described by <xref ref-type="bibr" rid="B8">Kovařík et al. (2020)</xref> from South Thailand (Fig. <xref ref-type="fig" rid="F4">4</xref>), notably based on size, number of pectine teeth, marginal and middle lamellae, shape of fingers, and number of external trichobothria on patella. <italic><tp:taxon-name><tp:taxon-name-part taxon-name-part-type="genus" reg="Scorpiops">Scorpiops</tp:taxon-name-part><tp:taxon-name-part taxon-name-part-type="species" reg="krachan">krachan</tp:taxon-name-part></tp:taxon-name></italic> sp. nov. can, however, be separated from these two species by the following main features:</p><fig id="F4" position="float" orientation="portrait"><object-id xmlns:xlink="http://www.w3.org/1999/xlink" content-type="doi" xlink:type="simple">10.3897/zookeys.1193.113398.figure4</object-id><object-id xmlns:xlink="http://www.w3.org/1999/xlink" content-type="arpha" xlink:type="simple">C962FABA-1B5E-512F-B4AD-B5EC24324784</object-id><label>Figure 4.</label><caption><p>Distribution map showing the type localities of the new species and its most relative <italic><tp:taxon-name><tp:taxon-name-part taxon-name-part-type="genus" reg="Scorpiops">Scorpiops</tp:taxon-name-part></tp:taxon-name></italic> species: <tp:taxon-name><tp:taxon-name-part taxon-name-part-type="genus" reg="Scorpiops">S.</tp:taxon-name-part> (<tp:taxon-name-part taxon-name-part-type="subgenus" reg="Euscorpiops">Euscorpiops</tp:taxon-name-part>) <tp:taxon-name-part taxon-name-part-type="species" reg="krachan">krachan</tp:taxon-name-part></tp:taxon-name> sp. nov. (red triangle), <italic><tp:taxon-name><tp:taxon-name-part taxon-name-part-type="genus" reg="Scorpiops">S.</tp:taxon-name-part><tp:taxon-name-part taxon-name-part-type="species" reg="phatoensis">phatoensis</tp:taxon-name-part></tp:taxon-name></italic><xref ref-type="bibr" rid="B8">Kovařík et al., 2020</xref> (green square), <italic><tp:taxon-name><tp:taxon-name-part taxon-name-part-type="genus" reg="Scorpiops">S.</tp:taxon-name-part><tp:taxon-name-part taxon-name-part-type="species" reg="dunlopi">dunlopi</tp:taxon-name-part></tp:taxon-name></italic><xref ref-type="bibr" rid="B8">Kovařík et al., 2020</xref> (purple square).</p></caption><graphic xmlns:xlink="http://www.w3.org/1999/xlink" xlink:href="zookeys-1193-161_article-113398__-g004.jpg" position="float" orientation="portrait" xlink:type="simple" id="oo_997432.jpg"><uri content-type="original_file" xlink:type="simple">https://binary.pensoft.net/fig/997432</uri></graphic></fig><list list-type="order"><list-item><p>lighter coloration pattern (reddish brown to reddish black in 
                            <italic><tp:taxon-name><tp:taxon-name-part taxon-name-part-type="genus" reg="Scorpiops">S.</tp:taxon-name-part><tp:taxon-name-part taxon-name-part-type="species" reg="phatoensis">phatoensis</tp:taxon-name-part></tp:taxon-name></italic> and 
                            <italic><tp:taxon-name><tp:taxon-name-part taxon-name-part-type="genus" reg="Scorpiops">S.</tp:taxon-name-part><tp:taxon-name-part taxon-name-part-type="species" reg="dunlopi">dunlopi</tp:taxon-name-part></tp:taxon-name></italic>);
                        </p></list-item><list-item><p>chelicerae without any variegated spots (variegated in 
                            <italic><tp:taxon-name><tp:taxon-name-part taxon-name-part-type="genus" reg="Scorpiops">S.</tp:taxon-name-part><tp:taxon-name-part taxon-name-part-type="species" reg="phatoensis">phatoensis</tp:taxon-name-part></tp:taxon-name></italic> and 
                            <italic><tp:taxon-name><tp:taxon-name-part taxon-name-part-type="genus" reg="Scorpiops">S.</tp:taxon-name-part><tp:taxon-name-part taxon-name-part-type="species" reg="dunlopi">dunlopi</tp:taxon-name-part></tp:taxon-name></italic>);
                        </p></list-item><list-item><p>pectines with fulcra present (absent in 
                            <italic><tp:taxon-name><tp:taxon-name-part taxon-name-part-type="genus" reg="Scorpiops">S.</tp:taxon-name-part><tp:taxon-name-part taxon-name-part-type="species" reg="phatoensis">phatoensis</tp:taxon-name-part></tp:taxon-name></italic> and reduced in 
                            <italic><tp:taxon-name><tp:taxon-name-part taxon-name-part-type="genus" reg="Scorpiops">S.</tp:taxon-name-part><tp:taxon-name-part taxon-name-part-type="species" reg="dunlopi">dunlopi</tp:taxon-name-part></tp:taxon-name></italic>);
                        </p></list-item><list-item><p>male chela slenderer than in 
                            <italic><tp:taxon-name><tp:taxon-name-part taxon-name-part-type="genus" reg="Scorpiops">S.</tp:taxon-name-part><tp:taxon-name-part taxon-name-part-type="species" reg="phatoensis">phatoensis</tp:taxon-name-part></tp:taxon-name></italic> with length to width ratio 4.5–5.1 (3.7 in 
                            <italic><tp:taxon-name><tp:taxon-name-part taxon-name-part-type="genus" reg="Scorpiops">S.</tp:taxon-name-part><tp:taxon-name-part taxon-name-part-type="species" reg="phatoensis">phatoensis</tp:taxon-name-part></tp:taxon-name></italic>);
                        </p></list-item><list-item><p>chelal movable fingers with about 50 median granules (about 40 in 
                            <italic><tp:taxon-name><tp:taxon-name-part taxon-name-part-type="genus" reg="Scorpiops">S.</tp:taxon-name-part><tp:taxon-name-part taxon-name-part-type="species" reg="phatoensis">phatoensis</tp:taxon-name-part></tp:taxon-name></italic> and 35 in 
                            <italic><tp:taxon-name><tp:taxon-name-part taxon-name-part-type="genus" reg="Scorpiops">S.</tp:taxon-name-part><tp:taxon-name-part taxon-name-part-type="species" reg="dunlopi">dunlopi</tp:taxon-name-part></tp:taxon-name></italic>), 4–5 inner granules (5–7 in 
                            <italic><tp:taxon-name><tp:taxon-name-part taxon-name-part-type="genus" reg="Scorpiops">S.</tp:taxon-name-part><tp:taxon-name-part taxon-name-part-type="species" reg="phatoensis">phatoensis</tp:taxon-name-part></tp:taxon-name></italic> and absent in 
                            <italic><tp:taxon-name><tp:taxon-name-part taxon-name-part-type="genus" reg="Scorpiops">S.</tp:taxon-name-part><tp:taxon-name-part taxon-name-part-type="species" reg="dunlopi">dunlopi</tp:taxon-name-part></tp:taxon-name></italic>), 15 inner accessory granules (about 10 in 
                            <italic><tp:taxon-name><tp:taxon-name-part taxon-name-part-type="genus" reg="Scorpiops">S.</tp:taxon-name-part><tp:taxon-name-part taxon-name-part-type="species" reg="phatoensis">phatoensis</tp:taxon-name-part></tp:taxon-name></italic> and 10–12 in 
                            <italic><tp:taxon-name><tp:taxon-name-part taxon-name-part-type="genus" reg="Scorpiops">S.</tp:taxon-name-part><tp:taxon-name-part taxon-name-part-type="species" reg="dunlopi">dunlopi</tp:taxon-name-part></tp:taxon-name></italic>) and 7–8 outer granules (absent in 
                            <italic><tp:taxon-name><tp:taxon-name-part taxon-name-part-type="genus" reg="Scorpiops">S.</tp:taxon-name-part><tp:taxon-name-part taxon-name-part-type="species" reg="dunlopi">dunlopi</tp:taxon-name-part></tp:taxon-name></italic>);
                        </p></list-item><list-item><p>female telson less elongated with length to depth ratio 2.6 in female (2.8–3.0 in 
                            <italic><tp:taxon-name><tp:taxon-name-part taxon-name-part-type="genus" reg="Scorpiops">S.</tp:taxon-name-part><tp:taxon-name-part taxon-name-part-type="species" reg="phatoensis">phatoensis</tp:taxon-name-part></tp:taxon-name></italic> and 3.1 in 
                            <italic><tp:taxon-name><tp:taxon-name-part taxon-name-part-type="genus" reg="Scorpiops">S.</tp:taxon-name-part><tp:taxon-name-part taxon-name-part-type="species" reg="dunlopi">dunlopi</tp:taxon-name-part></tp:taxon-name></italic>);
                        </p></list-item><list-item><p>chelal manus trichobothrium 
                            <italic>Eb <sub>3</sub></italic>  located in distal half of manus, between trichobothria 
                            <italic>Dt</italic> and 
                            <italic>Est</italic> (located in middle of manus, at same level or distal to 
                            <italic>Dt</italic> in 
                            <italic><tp:taxon-name><tp:taxon-name-part taxon-name-part-type="genus" reg="Scorpiops">S.</tp:taxon-name-part><tp:taxon-name-part taxon-name-part-type="species" reg="phatoensis">phatoensis</tp:taxon-name-part></tp:taxon-name></italic>);
                        </p></list-item><list-item><p>an allopatric geographic distribution (type localities of 
                            <italic><tp:taxon-name><tp:taxon-name-part taxon-name-part-type="genus" reg="Scorpiops">S.</tp:taxon-name-part><tp:taxon-name-part taxon-name-part-type="species" reg="phatoensis">phatoensis</tp:taxon-name-part></tp:taxon-name></italic> and 
                            <italic><tp:taxon-name><tp:taxon-name-part taxon-name-part-type="genus" reg="Scorpiops">S.</tp:taxon-name-part><tp:taxon-name-part taxon-name-part-type="species" reg="dunlopi">dunlopi</tp:taxon-name-part></tp:taxon-name></italic> about 350 km and 500 km to the south, respectively).
                        </p></list-item></list><p>Another species, <tp:taxon-name><tp:taxon-name-part taxon-name-part-type="genus" reg="Scorpiops">Scorpiops</tp:taxon-name-part> (<tp:taxon-name-part taxon-name-part-type="subgenus" reg="Euscorpiops">Euscorpiops</tp:taxon-name-part>) <tp:taxon-name-part taxon-name-part-type="species" reg="binghamii">binghamii</tp:taxon-name-part></tp:taxon-name> Pocock, 1893, described from southern Myanmar, is geographically close to <italic><tp:taxon-name><tp:taxon-name-part taxon-name-part-type="genus" reg="Scorpiops">S.</tp:taxon-name-part><tp:taxon-name-part taxon-name-part-type="species" reg="krachan">krachan</tp:taxon-name-part></tp:taxon-name></italic> sp. nov. but can easily be distinguished from the new species, notably by the number of external trichobothria on patella (20–21), whereas <italic><tp:taxon-name><tp:taxon-name-part taxon-name-part-type="genus" reg="Scorpiops">S.</tp:taxon-name-part><tp:taxon-name-part taxon-name-part-type="species" reg="krachan">krachan</tp:taxon-name-part></tp:taxon-name></italic> sp. nov. has 15–16.</p></tp:treatment-sec><ref-list><ref id="B21"><mixed-citation xmlns:xlink="http://www.w3.org/1999/xlink" xlink:type="simple"><person-group><name name-style="western"><surname>Vachon</surname><given-names>M</given-names></name></person-group> (<year>1980</year>) <article-title>Essai d’une classification sous-générique des Scorpions du genre <italic><tp:taxon-name><tp:taxon-name-part taxon-name-part-type="genus">Scorpiops</tp:taxon-name-part></tp:taxon-name></italic> Peters, 1861 (<tp:taxon-name><tp:taxon-name-part taxon-name-part-type="class">Arachnida</tp:taxon-name-part></tp:taxon-name>, <tp:taxon-name><tp:taxon-name-part taxon-name-part-type="class">Scorpionida</tp:taxon-name-part></tp:taxon-name>, <tp:taxon-name><tp:taxon-name-part taxon-name-part-type="family">Vaejovidae</tp:taxon-name-part></tp:taxon-name>). Bulletin du Muséum national d’Histoire naturelle, Paris, 4e sér.</article-title><volume>2</volume>: <fpage>143</fpage>–<lpage>160</lpage>. <ext-link xlink:href="10.5962/p.297422" ext-link-type="doi" xlink:type="simple">https://doi.org/10.5962/p.297422</ext-link></mixed-citation></ref><ref id="B16"><mixed-citation xmlns:xlink="http://www.w3.org/1999/xlink" xlink:type="simple"><person-group><name name-style="western"><surname>Soleglad</surname><given-names>ME</given-names></name><name name-style="western"><surname>Sissom</surname><given-names>WD</given-names></name></person-group> (<year>2001</year>) <article-title>Phylogeny of the family <tp:taxon-name><tp:taxon-name-part taxon-name-part-type="family">Euscorpiidae</tp:taxon-name-part></tp:taxon-name> Laurie, 1896 (<tp:taxon-name><tp:taxon-name-part taxon-name-part-type="order">Scorpiones</tp:taxon-name-part></tp:taxon-name>): a major revision.</article-title> In: <person-group><name name-style="western"><surname>Fet</surname><given-names>V</given-names></name><name name-style="western"><surname>Selden</surname><given-names>PA</given-names></name></person-group> (<role>Eds</role>) <issue-title>Scorpions 2001.</issue-title><source>In Memoriam Gary A. Polis. British Arachnological Society, Burnham Beeches, Bucks</source>, <fpage>25</fpage>–<lpage>111</lpage>. <ext-link xlink:href="10.1017/S1752756200004075" ext-link-type="doi" xlink:type="simple">https://doi.org/10.1017/S1752756200004075</ext-link></mixed-citation></ref><ref id="B20"><mixed-citation xmlns:xlink="http://www.w3.org/1999/xlink" xlink:type="simple"><person-group><name name-style="western"><surname>Vachon</surname><given-names>M</given-names></name></person-group> (<year>1974</year>) Étude des caractères utilisés pour classer les familles et les genres de scorpions (arachnides). 1. La trichobothriotaxie en arachnologie. Sigles trichobothriaux et types de trichobothriotaxie chez les scorpions. Bulletin du Muséum national d’Histoire naturelle, Paris (3<sup>e</sup> série) 140: 857–958.</mixed-citation></ref><ref id="B19"><mixed-citation xmlns:xlink="http://www.w3.org/1999/xlink" xlink:type="simple"><person-group><name name-style="western"><surname>Vachon</surname><given-names>M</given-names></name></person-group> (<year>1963</year>) De l’utilité, en systématique, d’une nomenclature des dents des chélicères chez les scorpions. Bulletin du Muséum national d’Histoire naturelle, Paris (2<sup>e</sup> série) 35: 161–166.</mixed-citation></ref><ref id="B8"><mixed-citation xmlns:xlink="http://www.w3.org/1999/xlink" xlink:type="simple"><person-group><name name-style="western"><surname>Kovařík</surname><given-names>F</given-names></name><name name-style="western"><surname>Lowe</surname><given-names>G</given-names></name><name name-style="western"><surname>Stockmann</surname><given-names>M</given-names></name><name name-style="western"><surname>Šťáhlavský</surname><given-names>F</given-names></name></person-group> (<year>2020</year>) <article-title>Revision of genus-group taxa in the family <tp:taxon-name><tp:taxon-name-part taxon-name-part-type="family">Scorpiopidae</tp:taxon-name-part></tp:taxon-name> Kraepelin, 1905, with description of 15 new species (<tp:taxon-name><tp:taxon-name-part taxon-name-part-type="class">Arachnida</tp:taxon-name-part></tp:taxon-name>: <tp:taxon-name><tp:taxon-name-part taxon-name-part-type="order">Scorpiones</tp:taxon-name-part></tp:taxon-name>).</article-title><source>Euscorpius</source><volume>325</volume>: <fpage>1</fpage>–<lpage>140</lpage>.</mixed-citation></ref></ref-list></tp:taxon-treatment>
